# Supplementary material for: Integrative Metabolome and Transcriptome Analysis of Flavonoid Biosynthesis Genes in Broussonetia papyrifera Leaves From the Perspective of Sex Differentiation
Source: Front Plant Sci. 2022 May 20;13:900030. doi: 10.3389/fpls.2022.900030 (PMC9163962; doi:10.3389/fpls.2022.900030)
Supplement: Supplementary Table S1 — The primers list of genes for qRT-PCR analysis. [file Table_1.XLSX]

## Sheet: Sheet1
Table S1. The primers list of genes for qRT-PCR analysis
Gene names	Primer sequences ((5'to3')
CHI	F: CCATGCTTTCCAATGATTGACTC
	R: TTCTCTTCACACAGTCACCCTCAG
DFR	F: CCGAGGACCCTGAGAACGAA
	R: CCTGCTGATGAAGTGAAAACCA
CHS2	F: CATTTTAGACGAGATGAGGAGGAAG
	R: TAGATAGCAACACTGTGGAGCACC
CHS7	F: TGGGCTTTTCGACCTCTGG
	R: CTCGTGTCCTCGTTGTCTGCT
F3H	F: GGTCCTTGCTCATTTTCCTCCT
	R: CAGATTGTCCATAGCCACATTCC
HCT5	F: GATTCCTGAACTCGGCACCA
	R: GAGAAGCCGGACATTTTCGC
HCT2	F: GATTCCGCCGTTCATAGACC
	R: ATGCCTACTGCCGTGCTGTT
CCOMT	F: CGATGACGGAAAGATTTTGGCT
	R: GATCAAGGACAGGGAGAGCG
HCT	F: GCAAGGACGAAGACCGTGTA
	R: TTCTCGGGCTCCAAACATCC
CYP73A	F: ATCGGGTCGTCCTCGGTCT
	R: CAATGGCATCGTTTTGAGGAA
Actin*	F: CAATCCAAGAGAGGTATCC
	R: CATTGCTGGAGTGTTGAAGG
* The actin gene was selected as an internal reference.
