# Supplementary material for: Integrative Metabolome and Transcriptome Analysis of Flavonoid Biosynthesis Genes in Broussonetia papyrifera Leaves From the Perspective of Sex Differentiation
Source: Front Plant Sci. 2022 May 20;13:900030. doi: 10.3389/fpls.2022.900030 (PMC9163962; doi:10.3389/fpls.2022.900030)
Supplement: Supplementary Table S2 — Types and relative contents of flavonoids in Broussonetia papyrifera leaves. [file Table_2.XLSX]

## Sheet: Sheet1
Table S2. Types and relative contents of flavonoids in Broussonetia papyrifera leaves
Class II	Metabolite ID	Compounds	Count Per Second (CPS)
			F30	F120	F180	M30	M120	M180
Flavonoid(85)	Hmbp002730	Isoscutellarein	67028	101490	100650	32183	69108	64312
	Hmcn001884	6-Hydroxyluteolin 5-glucoside	16841	265340	418820	21488	315200	274720
	Hmcn002875	6-Hydroxyluteolin	17210	10202	5033	6539	5917.6	4951.5
	Hmcp002268	Limocitrin 3-rhamnoside	810000	582070	628540	9	607840	471540
	Hmgp003664	Apigenin-C-rhamnoside	137890	9	9	119380	15909	9
	Hmjn004446	Luteolin-caffeoyl-O-rhamnoside	28738	5451.5	2506.5	6889.5	2593.3	3319.9
	Hmlp003185	Luteolin-O-Malonyl-O-Hexoside-O-rhamnoside	11230	31566	12508	15424	213730	150930
	Hmpp002612	Luteolin-7-O-β-D-gentiobioside	160860	1113200	1364200	131450	670250	1063300
	Hmpp003270	Luteolin-4'-O-β-D-glucoside	436380	715900	813390	296170	803330	865570
	Hmqp003184	Luteolin-O-Malonyl-O-Hexoside-O-Pentoside	79605	28106	23059	84015	40779	30405
	Hmqp003435	Apigenin-O-Malonyl-O-Hexoside-O-Pentoside	1601100	173840	117600	1372000	283410	435460
	Lmbp002592	Kaempferol-3,7-di-O-β-D-glucopyranoside	1234600	8966200	11903000	788740	8345600	11751000
	Lmbp003668	Kaempferol-3-arabinopyranoside	32815	58267	194600	21216	93516	76472
	Lmgn002225	Apigenin 8-C-α-L-Arabinopyranoside	19431	23121	24024	19280	17565	6242.8
	Lmhp206353	Tricin 4'-O-glucoside	9	669530	617700	21359	630550	460610
	Lmzn001875	Narirutin 4'-glucoside	1821.8	665940	614610	2323.4	521870	620110
	Lmzn001903	Scutellarein-7-O-glucuronide	4742000	2695700	3203600	3465400	3262100	3407300
	Lmzn002255	Naringenin-7-O-triglucoside	7840.7	47413	46408	2934.7	17048	24747
	Lmzp002365	Hesperetin-7-O-glucoside	294980	746790	1147900	313470	682420	711260
	mws0040	Chrysin	16411	6923.5	5839.3	13231	4611.1	5230.4
	mws0043	Nobiletin	6065.1	217770	10802	5246.7	58501	9386
	mws0047	Rhoifolin	9	118560	236220	9	2598500	2960600
	mws0051	Acacetin	5672.6	225690	536640	10004	63087	90853
	mws0058	Diosmetin	177770	9412900	1323200	75593	683820	256360
	mws0071	Apigenin 4-O-rhamnoside	37007	9	2264.5	30183	19321	6566
	mws0072	Apigenin 5-O-glucoside	7250000	5732300	6075000	6418200	6264500	6524300
	mws1073	Apigenin 6,8-C-diglucoside	22528000	13357000	14251000	19002000	19650000	19986000
	mws1661	Diosmin	9	415450	159910	9	693870	399130
	mws4057	7,4'-Dihydroxyflavone	33132	1098900	226720	18603	99171	86098
	mws4167	Luteolin-7-O-glucuronide	3230000	1382300	1681200	2374500	1726900	1065500
	pma0795	Tricetin O-malonylhexoside	97202	32648	9	88237	19188	26785
	pma6371	Luteolin-di-C,C-hexoside	9711500	3434100	3432700	4789300	3646100	2615500
	pma6499	Limocitrin O-hexoside	4127300	6519900	12896000	2298200	7219200	7220900
	pmb0571	Apigenin O-hexosyl-O-pentoside	94728	54505	101100	137950	248130	159600
	pmb0576	Apigenin O-malonylhexoside	15342000	2426800	4119800	17954000	4199400	5109400
	pmb0578	Luteolin-O-sinapoylhexoside	9	72297	279990	9	64467	76039
	pmb0588	Luteolin-3',7-di-O-glucoside	2316100	11210000	15436000	1310300	5630500	8198700
	pmb0608	Chrysoeriol-O-malonylhexoside	390120	1250500	1338200	339780	715400	885930
	pmb0613	Apigenin 6-C-hexosyl-8-C-hexosyl-O-hexoside	254200	603110	1597100	45432	400020	363720
	pmb0653	Apigenin-Di-C,C-hexoside	2127100	853150	17903000	1369600	495220	2241300
	pmb0681	Apigenin 8-C-pentoside	1415400	281080	384070	1173500	500680	395140
	pmb0713	Tricin 7-O-hexosyl-O-hexoside	9	107310	42699	9	109170	48923
	pmb0720	Tricin 7-O-(6''-O-Malonyl)-Beta-D-Glucoside	9	252150	172170	9	187050	98543
	pmb0736	Tricin 7-O-Glucoside	9	573180	648360	9	586300	414160
	pmb1108	Luteolin-6-C-hexoside 8-C-hexosyl-O-hexoside	6312.7	9117.2	14341	3189.2	13654	5656.3
	pmb2976	Chrysoeriol-C-pentosyl-O-hexosyl-O-hexoside	1571600	1050500	1041000	3305900	1227100	1335800
	pmb2984	Acetyl-eriodictyol O-hexoside	3251	122600	439200	1114.4	89601	122630
	pmb2992	Acacetin-O-glucuronic acid	15942000	12594000	10670000	15757000	13920000	11178000
	pmb2997	Chrysoeriol-O-hexosyl-O-hexosyl-O-Glucuronic acid	363550	144060	97992	254590	197420	113840
	pmb2999	Chrysoeriol-5-O-hexoside	6738.6	121140	98325	9	86140	68088
	pmb3000	Chrysoeriol-O-acetylhexoside	9	364500	183280	9	247660	381370
	pmb3006	Apigenin 7-O-glucoside	704070	446590	679140	664710	1128000	664760
	pmb3007	Chrysoeriol-O-glucuronic acid	2839000	3193000	4188700	2255400	3836700	3707100
	pmb3012	Chrysoeriol-7-O-glucoside	70820	566170	601820	64593	248830	416850
	pmb3041	Tricin O-saccharic acid	440770	260130	273230	651120	277400	343060
	pmb3042	Tricin 5-O-Glucoside	29436	106310	153080	16848	67815	52111
	pme0088	Luteolin	410140	450950	445350	216980	307160	338810
	pme0368	Apigenin 7-rutinoside	126600	159260	267170	39279	3950800	3018100
	pme2459	Luteolin-7-O-glucoside	206760	511970	1038800	138930	606650	492920
	pmn001697	Apigenin-7-O-β-D-glucuronide	3446000	1773500	2972400	3575800	3318500	3199300
	pmn001702	Tetahydroxy-flavone-7-O-β-D-glucuronide	4686400	2866000	3614000	3785700	3330400	2963400
	pmn001713	Luteolin-7-O-rutinoside	6592500	2958900	3634700	5607000	4672800	4928900
	pmp000002	Ladanein	13716	229670	328230	10732	45254	88643
	pmp000003	Nepetin	7244.4	23293	77814	4291.6	41477	45945
	pmp000004	Jaceosidin	9	17452	9896.3	9	4703.8	4995.1
	pmp000120	Diosmetin-6-C-glucoside	499930	576620	1664300	361400	607660	843430
	pmp000126	Luteolin-6,8-di-C-glucoside	6961000	2430800	2389000	3854400	2771600	2151000
	pmp000238	Luteolin-7-O-β-D-glucosyl-6-C-α-L-arabinose	457990	448820	670510	87880	433990	183760
	pmp000241	Luteolin-6-C-2-glucuronylglucoside	32402	47618	72897	21858	93291	50367
	pmp000344	3',4',7-Trihydroxyflavone	9	355580	253580	9	106680	149760
	pmp000352	Licoflavone C	9	65841	328710	9	44514	68739
	pmp000571	Apigenin	216130	321670	108800	210140	188960	100130
	pmp000579	Diosmetin-7-O-galactoside	3115300	15605000	22016000	3068200	9484300	12473000
	pmp000581	Apigenin-7-O-(6'-O-acetyl)-β-D-glucoside	106950	29305	26797	117480	52251	26588
	pmp000583	Diosmetin-7-O-glucuronide	6225000	5970000	9371000	4362200	7741100	7971700
	pmp000585	Apigenin-7-O-(6-O-Malonyl Glucoside)	1002600	144480	275330	1182800	282620	327260
	pmp000587	Luteolin-7-O-(6'-O-malonyl)-β-D-glucoside	102310	149370	244830	70624	96435	162870
	pmp000588	Diosmetin-7-O-(6'-O-malonyl)-β-D-glucoside	38053	139360	160990	32381	72257	95090
	Zmhn003191	Isoscoparin	1062100	1086800	3544100	845380	945070	1526600
	Zmhp002303	Isochrysoeriol O-dihexoside	122100	32088	55923	67248	79258	58764
	Zmhp002409	Isoluteolin-6,8-di-C-glucoside	197970	188890	245450	96181	180580	178940
	Zmhp002776	Chrysin-7-O-Glucuronide	2145300	559020	999430	1156600	1215100	1056300
	Zmhp003514	6,7,8-Tetrahydroxy-5-methoxyflavone	85190	5009500	718510	34521	350860	132910
	Zmxp002867	Chrysoeriol-di-O-glucoside	14008	2153800	1602700	15838	711760	777590
	Zmxp003107	Luteolin-di-O-glucoside	41530	371880	448780	82547	252950	375320
Flavonols(46)	CWJP002348	Kaempferol-3-O-rhamnosyl-sophoroside-7-O-glucoside	13777	19884	26195	5495	26170	11040
	GQ512001	Quercetin-O-rutinoside-hexose	33928	18090	21580	70980	20079	10759
	GQ512002	Isorhamnetin-3-O-rutinoside	9	147730	120270	9	102190	65521
	Hmcp001578	Isorhamnetin-O-Hexoside-O-Hexoside	68328	438400	578520	46445	383140	212510
	Hmcp001757	Quercetin-O-rhamnoside-O-Hexoside-O-rhamnoside	9	11722	23260	9	138110	166100
	Hmcp001859	Isorhamnetin-O-rutinoside	46037	512290	1235700	46324	195020	720620
	Hmcp002029	Kaempferol-O-Pentoside-O-hexoside	16964	193920	304460	11990	148510	262290
	Hmjp003123	Quercetin-5-O-glucuronide	470530	203160	214690	470350	242340	126640
	Hmln001836	Kaempferol-3-O-β-glucosyl(1→2)(6'-O-acetyl)-β-D-galactoside	11633	244900	163880	7279.8	129060	50865
	Hmln002189	Quercetin-3-O-(6''-O-malonyl)-galactoside	542660	786640	591460	914900	795520	460080
	Hmln002402	Kaempferol-3-O-(6''-malonyl)-galactoside	2255900	5183000	10758000	2352400	3469200	6619800
	Hmln002483	Kaempferol-3-O-(6''-malonyl)-glucoside	2606800	5785300	11209000	2867200	4173500	6714100
	Hmmp002336	Quercetin-O-feruloyl-Pentoside	19497	40962	52293	42434	46098	23042
	Li512111	Isorhamnetin-acetyl hexoside	51510	111830	171670	51747	72592	88997
	Li512112	Isorhamnetin-hexose-malonate	6871.3	172730	583480	11146	93978	73285
	Lmdn003665	Farrerol 5,7-di-O-glucoside	9	16950	18604	9	14728	19584
	Lmdp003286	isohyperoside	431090	808420	911530	215410	898560	372490
	Lmmn004912	Quercetin-3-O-methyl ether	2074.8	12735	34299	1685.8	19134	17718
	Lmmp002334	Quercetin-glucoside-glucoside-rhamnoside	21974	44149	59942	11957	89617	32061
	Lmmp003217	Kaempferol 3-O-β-d-(6''-O-(E)-p-coumaroyl) glucopyranoside	9	179800	221110	9	1259100	863340
	Lmmp003783	Quercetin glucuronic acid	195550	49111	65271	103090	154040	44522
	Lmmp003903	Kaempferol-acetylglucoside	23261	50077	56388	22896	51618	21662
	Lmzn001664	Kaempferol-3-O-glucuronide-7-glucoside	533180	546710	818100	374370	509700	829680
	Lmzn001894	Kaempferol-3-O-β-D-glucuronide	5407400	3276800	3324100	3748600	3417500	3226900
	mws0055	Tangeretin	5769.8	190490	9740.2	2759.8	42056	5521.6
	mws0059	Quercetin-3-O-rutinoside	29636	27352	35106	30051	32763	11128
	mws0061	Quercetin-3-O-β-D-Galactoside	62068	144770	142590	48719	126540	81023
	mws0089	Kaempferol-7-O-glucoside	1529700	2018500	1928300	1107800	1971900	2587400
	mws0091	Quercetin-3-O-β-D-glucoside	46133	102790	113040	32551	107960	53054
	mws0917	3,7-Di-O-methylquercetin	6242.2	13346	17567	4514.8	9550.1	10245
	mws1002	Syringetin	9	18755	2405	9	2302.4	9
	mws1068	Kaempferol	1621	18695	6237.5	582.08	7205.3	10129
	mws1173	Garbanzol	9	47732	56958	9	15414	11329
	mws2209	Kaempferol-3-O-glucoside	237150	591760	1179000	148090	670070	594370
	pmb0565	Syringetin 3-O-hexoside	7768400	14368000	15402000	5271900	11442000	12222000
	pmb3026	Quercetin-O-acetylhexoside	9361.5	268370	130770	10825	433340	235330
	pme0321	Kaempferol-7-O-rhamnoside	165400	48785	89168	74337	169000	98649
	pme0369	Kaempferol-3-O-rutinoside	37627	61198	56276	25525	373630	253220
	pme1605	Kaempferol-3-O-robinobioside	34656	65834	63683	30271	249560	352130
	pmn001583	Quercetin-3-O-robinobioside	2125.2	9	1171.5	55997	9	9
	pmn001642	Kaempferol-3-O-β-(2''-O-acetyl-β-D-glucuronide)	148490	2155000	809140	162700	1092300	959680
	pmp001309	6-Hydroxykaempferol-7-O-glucoside	420810	850340	1092500	257050	949420	462720
	pmp001310	6-Hydroxykaempferol-3,6-O-Diglucoside	47297	169020	222900	357830	123760	92246
	pmp001311	6-Hydroxykaempferol-7,6-O-Diglucoside	1459700	4308300	6001600	983790	4730100	2388800
	pmp001312	6-Hydroxykaempferol-3,7,6-O-triglycoside	42171	268320	347540	78207	205330	131400
	Zmhn003565	Kaempferol-3-O-(6''-acetyl)-glucoside	408140	1239000	1837300	587830	863840	1349000
Flavonoid carbonoside(23)	Lmlp003201	5,7,4'-Trihydroxy-8-C-β-D-glucopyranosylflavone	759930	575710	689890	682360	603320	679390
	Lmnp102580	5,7,4'-trihydroxyflavone-6-C-[β-D-Xylosyl-(1-2)]-β-D-glucoside	44299000	38609000	46752000	18753000	43841000	25232000
	Lmnp202682	5,7,4'-trihydroxy-8-methoxyflavone-6-C-[β-D-Xylosyl-(1-2)]-β-D-glucoside	209530	183260	223570	53450	144230	47000
	mws0048	Apigenin-8-C-Glucoside	2526500	1471600	1406100	3576000	1931600	2017100
	mws1299	Luteolin-8-C-Glucoside	5620100	5653000	7158200	4033000	4626800	4367300
	mws1434	Apigenin-6-C-glucoside	2382900	1460300	1454000	3336800	1993100	2061200
	mws1608	Luteolin-6-C-glucoside	15106000	8041900	8186500	11314000	7505300	5778800
	pmb0618	8-C-Hexosyl-hesperetin O-hexoside	451090	1436500	1946800	316650	1477200	891710
	pmb0623	6-C-Hexosyl chrysoeriol O-hexoside	146910	92836	119410	36697	60870	57162
	pmb0636	6-C-Hexosyl luteolin O-pentoside	185140	242530	288700	35632	167230	60683
	pmb0639	8-C-Hexosyl-apigenin O-hexosyl-O-hexoside	957180	2401900	6360000	161530	1546900	1345900
	pmb0645	6-C-Hexosyl-hesperetin O-hexoside	30645	154830	210550	15730	89726	55659
	pmb0647	8-C-Hexosyl-luteolin O-pentoside	15257	89037	112080	11812	50076	70753
	pmb0652	C-Hexosyl-apigenin O-pentoside	1425200	1215000	1734500	440230	1495500	810410
	pmb0678	8-C-Hexosyl-apigenin O-feruloylhexoside	25499	23555	25485	29062	9	17610
	pme1611	Isohemiphloin	2732000	397530	418350	2840700	750270	747300
	pme3227	Vitexin 2''-O-rhamnoside	833960	804910	1329400	307310	1405400	590950
	pme3558	6,8-di-C-glucoside apigenin	25030000	14785000	14174000	17913000	18479000	19255000
	pmp000127	Chrysoeriol-6,8-di-C-glucoside	136600	256260	305100	71728	227170	245560
	pmp000236	Apigenin-6-C-glucose-8-xylcose	20542000	16285000	23896000	7582200	20542000	11513000
	pmp000237	Apigenin-6-C-2-glucuronylxyloside	20409000	18549000	24647000	5952100	25638000	12311000
	pmp000413	Genistein 8-C-glucoside	1326400	827550	1000500	1121700	966220	1041000
	pmp001106	Vitexin-2-O-D-glucopyranoside	5110400	2599800	3215200	3951900	4048900	3847700
Flavan-3-ols(10)	Lmmp000897	Gallocatechin-Gallocatechin	1103100	2604600	3563100	352460	2954300	2083800
	mws0042	Epigallocatechin	2072.3	34273	23568	4465.5	28259	37681
	mws0054	Catechin	5111.7	35886	89654	3900.9	84847	20975
	mws1422	Epiafzelechin	9	149750	153750	9	19600	89961
	pma0791	Naringenin O-malonylhexoside	9	2155500	2698500	602170	540440	826910
	pmc1990	4'-Hydroxy-5,7-dimethoxyflavanone	1362300	1581600	1247600	1663900	1548900	1717600
	pme0371	Naringenin 7-O-glucoside	221050	12941000	16162000	174960	3933800	5496600
	pme1600	7-O-Methyleriodictyol	4415.5	5557.4	2681.7	11818	7994.9	6520.8
	pme3285	Afzelechin	25369	109770	40179	2927	25354	31710
	Zmhn001257	Catechin-5-O-glucoside	8018.7	19102	26405	4196.4	31428	17919
Anthocyanins(9)	CWJP001501	Cyanidin-3-O-caffeoylsophoroside	7942.2	52736	77546	11930	60813	43901
	pmb0550	Cyanidin-3-O-glucoside	9	185060	9	9	794900	9
	pmb0563	Peonidin	9	57527	9	9	9	39934
	pmb2957	Cyanidin-O-syringic acid	1913.3	87358	135000	6289.1	100680	136470
	pmb2961	Peonidin-3-O-(6''-malonylglucoside)	6397.5	412160	376080	15337	199540	122100
	pmb2962	Pelargonidin-3-O-(6''-acetylglucoside)	11546	5677.5	7397.5	3934.2	5807.2	6431.3
	pme1773	Cyanidin-3-O-rutinoside	44409	757140	1087100	116860	2607300	285450
	pme3392	Pelargonidin-3-O-glucoside	64688	19741	25860	60010	26507	58686
	Smpp001442	Delphinidin-3-O-glucuronic acid	21733	8399.3	21152	17720	16179	13897
Dihydroflavonol(7)	mws1094	Dihydrokaempferol	11773	11624	13180	3180.7	9396.3	7225.8
	mws1361	Astilbin	41916	150770	207580	21947	266040	162240
	pmb0615	Hesperetin C-hexosyl-O-hexosyl-O-hexoside	27042	200040	207740	23185	146630	87714
	pmb2970	Hesperetin O-hexosyl-O-hexoside	8461.1	61328	437890	36311	166820	181110
	pmb2975	Hesperetin O-Glucuronic acid	98882	27177	12422	89333	19666	27783
	pmb2979	Hesperetin O-malonylhexoside	299440	645780	701560	326730	895680	833060
	pme1598	Hesperetin 5-O-glucoside	12003	249240	350340	23730	389860	200360
Dihydroflavone(6)	mws0046	Naringenin-7-O-Neohesperidoside	181810	166650	251760	66150	273820	58926
	mws0057	Eriodictyol 7-O-glucoside	85752	184420	157220	65151	141180	144040
	mws0064	Eriodictyol	14973	21680	23799	6925.1	19294	14854
	mws0463	Hesperetin	1983.5	18316	6718.5	1757.3	7240.1	3823.4
	pmb0628	Eriodictiol C-hexosyl-O-hexoside	360110	1782000	2422300	180420	972420	1396100
	pmb3023	Eriodictyol C-hexoside	1467200	229350	976500	478780	802780	1283600
Isoflavones(4)	Lmgn002843	2'-Hydroxyisoflavone	168420	187160	184460	90422	129600	135410
	mws0037	Formononetin	5211.1	1276500	1193800	13755	258310	320090
	mws0918	Prunetin	55965	2170800	5195400	100550	575020	826470
	pmp001225	Wighteone	31223	23715	128550	48869	60557	85951
Chalcones(2)	mws2118	Phlorizin	78640	56833	56256	8368	59593	42145
	pmp000358	Licoagrochalcone D	9	9	90745	9	9	6247.3
