# Supplementary material for: Integrative Metabolome and Transcriptome Analysis of Flavonoid Biosynthesis Genes in Broussonetia papyrifera Leaves From the Perspective of Sex Differentiation
Source: Front Plant Sci. 2022 May 20;13:900030. doi: 10.3389/fpls.2022.900030 (PMC9163962; doi:10.3389/fpls.2022.900030)
Supplement: Supplementary Table S3 — KEGG analysis of differential metabolites. [file Table_3.XLSX]

## Sheet: Sheet1
Table S3. KEGG analysis of differential metabolites.
Metabolite ID	Class II	cpd_ID	KEGG	Compounds	F30 vs M30	F120 vs M120	F180 vs M180
mws0042	Flavan-3-ols	C12136	ko00941	Epigallocatechin	up
mws0046	Dihydroflavone	C09789	ko00941	Naringin	down		down
mws0064	Dihydroflavone	C05631	ko00941	Eriodictyol	down
mws1094	Dihydroflavonol	C00974	ko00941	Dihydrokaempferol	down
mws1068	Flavonols	C05903	ko00941	Kaempferol	down	down
pme3285	Flavan-3-ols	C09320	ko00941	Afzelechin	down	down
mws2118	Chalcones	C01604	ko00941	Phlorizin	down
mws1173	Flavonols	C09751	ko00941	Garbanzol		down	down
pme0371	Flavan-3-ols	C09099	ko00941	Naringenin 7-O-glucoside		down	down
mws1422	Flavan-3-ols	C12128	ko00941	Epiafzelechin		down
mws0463	Dihydroflavone	C01709	ko00941	Hesperetin		down
mws4057	Flavonoid	C12123	ko00941	7,4'-Dihydroxyflavone		down	down
mws0054	Flavan-3-ols	C06562	ko00941	Catechin		up	down
pme1773	Anthocyanins	C08620	ko00942	Keracyanin	up	up	down
pmb0550	Anthocyanins	C08604	ko00942	Kuromanin		up
pme3392	Anthocyanins	C12137	ko00942	Pelargonidin-3-O-glucoside			up
mws0037	Isoflavones	C00858	ko00943	Formononetin	up	down	down
mws4057	Flavonoid	C12123	ko00943	7,4'-Dihydroxyflavone		down	down
mws0918	Isoflavones	C10521	ko00943	Prunetin		down	down
pme3227	Flavonoid carbonoside	C12628	ko00944	Vitexin 2''-O-rhamnoside	down		down
mws1068	Flavonols	C05903	ko00944	Kaempferol	down	down
pmb3006	Flavonoid	C04608	ko00944	Apigenin 7-O-beta-D-glucoside		up
mws0051	Flavonoid	C01470	ko00944	Acacetin		down	down
pme0369	Flavonols	C21833	ko00944	Kaempferol-3-O-rutinoside		up	up
mws1002	Flavonols	C11620	ko00944	Syringetin		down	down
mws0047	Flavonoid	C12627	ko00944	Rhoifolin		up	up
mws0059	Flavonols	C05625	ko00944	Rutin			down
mws0091	Flavonols	C05623	ko00944	Quercetin-3-O-glucoside			down
pme2459	Flavonoid	C03951	ko00944	Luteolin-7-O-beta-D-glucoside			down
