# Supplementary material for: Integrative Metabolome and Transcriptome Analysis of Flavonoid Biosynthesis Genes in Broussonetia papyrifera Leaves From the Perspective of Sex Differentiation
Source: Front Plant Sci. 2022 May 20;13:900030. doi: 10.3389/fpls.2022.900030 (PMC9163962; doi:10.3389/fpls.2022.900030)
Supplement: Supplementary Table S4 — Transcriptome sequencing quality analysis. [file Table_4.XLSX]

## Sheet: Sheet1
Table S4. Transcriptome sequencing quality analysis
ID	Read Number	Base Number	Clean Reads	Mapped Reads	Mapped Ratio	GC Content	%≥Q30
F30	22660092	6760480770	22660092	19426235	0.8573	0.467	0.9445
F120	22641912	6763844274	22641912	18972014	0.8379	0.4703	0.9308
F180	21431678	6397768270	21431678	18048820	0.8422	0.4683	0.9321
M30	24851513	7416536540	24851513	21223800	0.854	0.4737	0.9423
M120	22926995	6844126154	22926995	19229029	0.8387	0.4725	0.9317
M180	21219632	6343786332	21219632	17941528	0.8455	0.4682	0.9323
