# Supplementary material for: Integrative Metabolome and Transcriptome Analysis of Flavonoid Biosynthesis Genes in Broussonetia papyrifera Leaves From the Perspective of Sex Differentiation
Source: Front Plant Sci. 2022 May 20;13:900030. doi: 10.3389/fpls.2022.900030 (PMC9163962; doi:10.3389/fpls.2022.900030)
Supplement: Supplementary Table S5 — Annotation of differentially expressed genes. [file Table_5.XLSX]

## Sheet: Sheet1
Table S5. Annotation of differentially expressed genes
Database	Number of Unigenes	Percent of annotation (%)
COG	2000	35.26
GO	3222	56.81
KEGG	1683	29.67
KOG	2284	40.27
Pfam	3948	69.61
Swiss-Prot	3496	61.64
eggNOG	4466	78.74
nr	4743	83.62
Total	4887	86.16
