# Supplementary material for: Integrative Metabolome and Transcriptome Analysis of Flavonoid Biosynthesis Genes in Broussonetia papyrifera Leaves From the Perspective of Sex Differentiation
Source: Front Plant Sci. 2022 May 20;13:900030. doi: 10.3389/fpls.2022.900030 (PMC9163962; doi:10.3389/fpls.2022.900030)
Supplement: Supplementary Table S6 — KEGG analysis of structural genes in the flavonoid biosynthesis pathway. [file Table_6.XLSX]

## Sheet: Sheet1
Table S6. KEGG analysis of structural genes in the flavonoid biosynthesis pathway
Gene IDs	Gene names	KEGG Orthology	KEGG	Module	F30 vs M30	F120 vs M120	F180 vs M180	FPKM values
								F30	F120	F180	M30	M120	M180
c60051.graph_c0	F3H	K00475	ko00941	blue	up	up	down	10.03	5.87	32.42	36.07	38.29	7.62
c40162.graph_c0	HCT1	K13065	ko00941	green	up			0.59	6.08	2.09	7.01	1.89	2.51
c69677.graph_c2	HCT2	K13065	ko00941	yellow	up	up		3.17	27.03	0.63	8.12	79.53	0.72
c75680.graph_c0	HCT3	K13065	ko00941	greenyellow	up	up		10.14	2.76	20.3	26.4	6.54	36.65
c53375.graph_c0	HCT4	K13065	ko00941	yellow		up		0	0	0	0.06	1.27	0
c67940.graph_c0	HCT5	K13065	ko00941	green		up		4.63	0.06	0.07	5.59	1.19	0.17
c39096.graph_c0	CYP75B1	K05280	ko00941	brown	down	down		15.61	3.96	2.39	2.75	0.29	0.98
c74125.graph_c3	CCOMT1	K00588	ko00941	brown	down			16.43	3.24	1.63	4.07	7.34	1.49
c66163.graph_c0	CCOMT2	K00588	ko00941	yellow		up		7.15	6.54	5.72	3.95	15.62	5.29
c70256.graph_c0	ANR	K08695	ko00941	red		up	down	7.34	3.05	29.63	6.01	14.08	7.57
c74718.graph_c3	CHS1	K00660	ko00941	black		up		76.64	15.01	214.12	128.34	100.64	254.53
c72666.graph_c0	CHS2	K00660	ko00941	red		down	down	11.39	73.33	421.1	6.56	20.51	82.76
c55064.graph_c0	CHS3	K00660	ko00941	red			down	0	0.25	1.44	0	0	0
c60643.graph_c0	CHS4	K00660	ko00941	red			down	0.79	4.3	26.79	1.31	4.07	4.06
c60643.graph_c1	CHS5	K00660	ko00941	red			down	1.57	3.25	22.67	0.42	1.23	2.28
c73486.graph_c1	CHS6	K00660	ko00941	red			down	10.13	33.37	92.84	5.48	23.55	14.24
c75291.graph_c0	CHS7	K00660	ko00941	red			down	21.69	104.69	580.22	12.84	67.29	105.64
c70500.graph_c0	DFR	K13082	ko00941	red			down	14.67	77.47	175.87	9.69	38.38	59
c73481.graph_c0	CYP73A	K00487	ko00941	midnightblue			down	50.37	215.51	254.1	81.4	301.51	89.33
c63878.graph_c0	CHI	K01859	ko00941	turquoise		down	down	71.88	502.77	661.16	48.25	132.94	237.24
