# Supplementary material for: Integrative Metabolome and Transcriptome Analysis of Flavonoid Biosynthesis Genes in Broussonetia papyrifera Leaves From the Perspective of Sex Differentiation
Source: Front Plant Sci. 2022 May 20;13:900030. doi: 10.3389/fpls.2022.900030 (PMC9163962; doi:10.3389/fpls.2022.900030)
Supplement: Supplementary Table S7 — Candidate co-express genes related to flavonoid biosynthesis. [file Table_7.XLSX]

## Sheet: Sheet1
Table S7. Candidate co-express genes related to flavonoid biosynthesis
GeneID	Gene name	Module	Candidate co-express gene	Gene anotation	Gene name
c55064.graph_c0	CHS3	red	c60643.graph_c0	Chalcone synthase	CHS4
			c60643.graph_c1	Chalcone synthase	CHS5
			c63263.graph_c0	Heat shock transcription factor	HSFs1
			c70256.graph_c0	Anthocyanidin reductase	ANR
			c70500.graph_c0	Dihydroflavonol 4-reductase	DFR
			c72666.graph_c0	Chalcone synthase	CHS2
			c73078.graph_c1	Heat shock transcription factor	HSFs2
			c73486.graph_c1	Chalcone synthase	CHS6
			c75291.graph_c0	Chalcone synthase	CHS7
			c76200.graph_c0	MYB proto-oncogene protein	MYB1
c60643.graph_c0	CHS4	red	c60643.graph_c1	Chalcone synthase	CHS5
			c63263.graph_c0	Heat shock transcription factor	HSFs1
			c70256.graph_c0	Anthocyanidin reductase	ANR
			c70500.graph_c0	Dihydroflavonol 4-reductase	DFR
			c72666.graph_c0	Chalcone synthase	CHS2
			c73078.graph_c1	Heat shock transcription factor	HSFs2
			c73486.graph_c1	Chalcone synthase	CHS6
			c75291.graph_c0	Chalcone synthase	CHS7
			c76200.graph_c0	MYB proto-oncogene protein	MYB4
c60643.graph_c1	CHS5	red	c63263.graph_c0	Heat shock transcription factor	HSFs1
			c70256.graph_c0	Anthocyanidin reductase	ANR
			c70500.graph_c0	Dihydroflavonol 4-reductase	DFR
			c72666.graph_c0	Chalcone synthase	CHS2
			c73078.graph_c1	Heat shock transcription factor	HSFs2
			c73486.graph_c1	Chalcone synthase	CHS6
			c75291.graph_c0	Chalcone synthase	CHS7
			c76200.graph_c0	MYB proto-oncogene protein	MYB1
c70256.graph_c0	ANR	red	c70500.graph_c0	Dihydroflavonol 4-reductase	DFR
			c72666.graph_c0	Chalcone synthase	CHS2
			c73078.graph_c1	Heat shock transcription factor	HSFs2
			c73486.graph_c1	Chalcone synthase	CHS6
			c75291.graph_c0	Chalcone synthase	CHS7
			c76200.graph_c0	MYB proto-oncogene protein	MYB1
c70500.graph_c0	DFR	red	c72666.graph_c0	Chalcone synthase	CHS2
			c73078.graph_c1	Heat shock transcription factor	HSFs2
			c73486.graph_c1	Chalcone synthase	CHS6
			c75291.graph_c0	Chalcone synthase	CHS7
			c76200.graph_c0	MYB proto-oncogene protein	MYB1
c72666.graph_c0	CHS2	red	c73078.graph_c1	Heat shock transcription factor	HSFs2
			c73486.graph_c1	Chalcone synthase	CHS6
			c75291.graph_c0	Chalcone synthase	CHS7
			c76200.graph_c0	MYB proto-oncogene protein	MYB1
c73486.graph_c1	CHS6	red	c75291.graph_c0	Chalcone synthase	CHS7
			c76200.graph_c0	MYB proto-oncogene protein	MYB1
c75291.graph_c0	CHS7	red	c76200.graph_c0	MYB proto-oncogene protein	MYB1
c63878.graph_c0	CHI	turquoise	c64130.graph_c0	AP2-like factor	AP2
			c64531.graph_c1	Nuclear transcription factor Y	NFYA-HAP2
			c73346.graph_c4	WRKY transcription factor 33	WRKY33a
			c73467.graph_c1	MYB proto-oncogene protein	MYB2
			c76028.graph_c0	WRKY transcription factor 33	WRKY33b
			c76028.graph_c3	WRKY transcription factor 2	WRKY2
